# Supplementary material for: Emotions, preventive measures, and risk perception in post-emergency COVID-19: a cross-sectional study in Italian university staff during the seasonal vaccination campaign
Source: BMC Public Health. 2026 Mar 14;26:1315. doi: 10.1186/s12889-026-26782-x (PMC13101245; doi:10.1186/s12889-026-26782-x)
Supplement: Supplementary file 2 — Supplementary Material 2: Table S1. [file 12889_2026_26782_MOESM2_ESM.xlsx]

## Sheet: Table S1
Table S1. Summary of the binary logistic regression analysis for variables predicting adherence to the 2023-2024 vaccination campaign.
Predictor	B	S.E.	Wald χ²	p-value	OR	95% C.I.
						Lower	Upper
Sex	-0.0670166	0.600444	0.0124572	0.911131	0.93518	0.288268	3.03385
Age group	0.60907	0.303707	4.02185	0.0449145	1.83872	1.01391	3.33451
Educational level	-0.151032	0.283598	0.283616	0.594341	0.85982	0.493184	1.49902
Cohabitation context	0.0303973	0.358018	0.00720874	0.932337	1.03086	0.511041	2.07944
Perceived health status	0.433959	0.637844	0.462881	0.496281	1.54336	0.442112	5.38765
COVID-19 severity (self)	-0.180357	0.279546	0.416255	0.518812	0.834972	0.48275	1.44418
COVID-19 severity (family members)	0.556038	0.352634	2.48634	0.114838	1.74375	0.873618	3.48054
Number of vaccine doses received	3.12005	0.599104	27.1218	< 0.001	22.6475	6.99941	73.2787
Perceived likelihood of contracting COVID-19	0.172097	0.562262	0.0936849	0.759544	1.18779	0.394587	3.57552
Perceived severity of current COVID-19 spread	0.531633	0.51702	1.05732	0.303826	1.70171	0.617727	4.68785
Awareness of the 2023-2024 vaccination campaign recommendations	0.0263859	0.630754	0.00174995	0.966632	1.02674	0.298236	3.53475
Trust in COVID-19 vaccine safety	-0.16091	0.416852	0.149006	0.699487	0.851368	0.37609	1.92727
Trust/hope about getting vaccinated	0.564352	0.241148	5.47687	0.0192697	1.75831	1.09605	2.82072
Anxiety/worry about getting vaccinated	-0.428861	0.385921	1.23492	0.266453	0.65125	0.305669	1.38754
Anxiety/worry about contracting COVID-19 (current phase)	0.411824	0.331946	1.53917	0.214741	1.50957	0.787589	2.89338
Anxiety/worry about contracting COVID-19 (onset of the pandemic)	-0.777657	0.266128	8.53873	0.00347667	0.459481	0.272734	0.7741
Note: Statistically significant results (p < .05) are highlighted in bold.
