# Supplementary material for: Emotions, preventive measures, and risk perception in post-emergency COVID-19: a cross-sectional study in Italian university staff during the seasonal vaccination campaign
Source: BMC Public Health. 2026 Mar 14;26:1315. doi: 10.1186/s12889-026-26782-x (PMC13101245; doi:10.1186/s12889-026-26782-x)
Supplement: Supplementary file 3 — Supplementary Material 3: Table S2. [file 12889_2026_26782_MOESM3_ESM.xlsx]

## Sheet: Table S2
Table S2. Summary of the ordinal logistic regression analysis for variables predicting perceived likelihood of contracting COVID-19.
Predictor		B	S.E.			OR	95% C.I.
				Wald χ²	p-value		Lower	Upper
Sex (Reference: Female)
Male		-0.36402	0.28816	1.59582	0.206497	0.694877	0.395026	1.22234
Age group (Reference: ≥ 60 years)
18-29 years		-0.109242	0.71211	0.0235336	0.878078	0.896513	0.222028	3.61997
30-39 years		0.665961	0.470871	2.00029	0.157269	1.94636	0.773422	4.89812
40-49 years		1.22876	0.494589	6.17225	0.0129769	3.41699	1.29613	9.00821
50-59 years		1.24191	0.401718	9.55738	0.00199147	3.46222	1.57548	7.60848
Educational level (Reference: PhD)
Secondary school		-0.828051	0.463593	3.19037	0.0740732	0.4369	0.176105	1.08391
Bachelor’s degree		-0.508739	0.669671	0.577121	0.447443	0.601253	0.16182	2.234
Master’s degree		-0.27425	0.314685	0.759521	0.383479	0.760142	0.410236	1.4085
Cohabitation context (Reference: None of the above)
alone		0.724067	0.590235	1.5049	0.219919	2.06281	0.648708	6.55945
with ≥ 1 person aged ≥ 60 years		0.081102	0.511104	0.0251793	0.873921	1.08448	0.398263	2.95308
with ≥ 1 person with chronic illnesses/severe vulnerabilities		0.390684	0.545896	0.512192	0.474192	1.47799	0.506996	4.30863
Perceived health status (Reference: Excellent)
Poor		0.556113	0.926057	0.360621	0.548162	1.74388	0.283959	10.7097
Fair		0.533143	0.575784	0.857371	0.354476	1.70428	0.551357	5.26804
Good		-0.140805	0.395127	0.126989	0.721575	0.868658	0.40042	1.88444
COVID-19 personal infection history (Reference: Yes)
No		-1.1687	0.320338	13.3104	< 0.001	0.310769	0.165869	0.582251
Adherence to the 2023-2024 vaccination campaign (Reference: Yes)
No		0.279129	0.491038	0.323132	0.569731	1.32198	0.504954	3.46096
Access to COVID-19 information (Reference: Very difficult)
Very easy		-1.26006	0.696204	3.27573	0.0703115	0.283638	0.0724693	1.11013
Easy		-0.419708	0.646621	0.421304	0.516287	0.657238	0.185062	2.33415
Difficult		-0.731579	0.667478	1.20129	0.273064	0.481149	0.130053	1.78007
Frequency of COVID-19 dissemination (Reference: Very often)
Rarely		-0.134418	0.896495	0.0224812	0.880814	0.874225	0.150843	5.06665
Occasionally		-0.133618	0.88306	0.0228956	0.879729	0.874924	0.154992	4.93892
Often		0.177224	0.998563	0.0314987	0.859132	1.1939	0.168651	8.45173
Awareness of the 2023-2024 vaccination campaign recommendations (Reference: Yes)
No		0.335341	0.285579	1.37886	0.240296	1.39842	0.799008	2.4475
Awareness of workplace COVID-19 regulations (Reference: Yes)
No		-0.712476	0.319383	4.97643	0.025695	0.490428	0.262251	0.917138
Number of vaccine doses received		0.260395	0.192917	1.8219	0.177087	1.29744	0.888949	1.89365
Anxiety/worry - COVID-19 (current phase)		0.0408905	0.120905	0.114382	0.735209	1.04174	0.821948	1.3203
Anxiety/worry - COVID-19 (onset of the pandemic)		0.270018	0.107837	6.26976	0.0122815	1.30999	1.06042	1.6183
Note: Statistically significant results (p < .05) are highlighted in bold.
