# Supplementary material for: Emotions, preventive measures, and risk perception in post-emergency COVID-19: a cross-sectional study in Italian university staff during the seasonal vaccination campaign
Source: BMC Public Health. 2026 Mar 14;26:1315. doi: 10.1186/s12889-026-26782-x (PMC13101245; doi:10.1186/s12889-026-26782-x)
Supplement: Supplementary file 4 — Supplementary Material 4: Table S3. [file 12889_2026_26782_MOESM4_ESM.xlsx]

## Sheet: Table S3
Table S3. Summary of the ordinal logistic regression analysis for variables predicting perceived severity of the current COVID-19 spread.
Predictor		B	S.E.			OR	95% C.I.
				Wald χ²	p-value		Lower	Upper
Sex (Reference: Female)
Male		-0.0640508	0.298844	0.0459368	0.830291	0.937957	0.522164	1.68484
Age group (Reference: ≥ 60 years)
18-29 years		-1.87626	0.72392	6.71747	0.00954728	0.153161	0.0370636	0.632924
30-39 years		-0.083112	0.481822	0.0297545	0.863048	0.920248	0.357913	2.3661
40-49 years		-0.653212	0.511214	1.63268	0.201332	0.520372	0.191059	1.41729
50-59 years		-0.219875	0.398473	0.304477	0.581089	0.802619	0.367561	1.75263
Educational level (Reference: PhD)
Secondary school		0.183314	0.470563	0.15176	0.696859	1.20119	0.477604	3.02104
Bachelor’s degree		0.0428687	0.657167	0.00425529	0.947989	1.0438	0.287897	3.78442
Master’s degree		0.481819	0.324068	2.21053	0.137072	1.61902	0.857836	3.05561
Cohabitation context (Reference: None of the above)
alone		0.225694	0.616056	0.134214	0.714102	1.25319	0.374654	4.19185
with ≥ 1 person aged ≥ 60 years		-0.101668	0.531868	0.0365391	0.848407	0.90333	0.318508	2.56196
with ≥ 1 person with chronic illnesses/severe vulnerabilities		0.0577511	0.568438	0.0103218	0.919077	1.05945	0.347717	3.22802
Perceived health status (Reference: Excellent)
Poor		-0.0450641	0.978699	0.00212013	0.963274	0.955936	0.140397	6.50877
Fair		-0.435298	0.580379	0.562537	0.45324	0.647072	0.207459	2.01823
Good		0.0922757	0.405297	0.0518356	0.819899	1.09667	0.495548	2.42697
COVID-19 personal infection history (Reference: Yes)
No		0.509958	0.322804	2.4957	0.114158	1.66522	0.884507	3.13504
Adherence to the 2023-2024 vaccination campaign (Reference: Yes)
No		0.105841	0.494448	0.0458209	0.830502	1.11164	0.421785	2.92982
Access to COVID-19 information (Reference: Very difficult)
Very easy		-2.2179	0.786063	7.961	0.00477959	0.108838	0.0233175	0.508017
Easy		-1.45237	0.740873	3.84298	0.0499547	0.234015	0.0547786	0.999713
Difficult		-0.830578	0.756217	1.20633	0.272059	0.435797	0.09899	1.91857
Frequency of COVID-19 dissemination (Reference: Very often)
Rarely		1.48188	0.920473	2.59183	0.107416	4.40123	0.724546	26.7351
Occasionally		1.59566	0.906275	3.09999	0.0782926	4.93158	0.834764	29.1346
Often		2.43957	1.01573	5.76855	0.0163155	11.4681	1.56638	83.9619
Awareness of the 2023-2024 vaccination campaign recommendations (Reference: Yes)
No		-0.245294	0.288571	0.722551	0.395308	0.782474	0.444466	1.37753
Awareness of workplace COVID-19 regulations (Reference: Yes)
No		-0.199593	0.32287	0.382152	0.536454	0.819064	0.435002	1.54222
Number of vaccine doses received		0.458259	0.196356	5.44671	0.0196052	1.58132	1.07617	2.32358
Anxiety/worry - COVID-19 (current phase)		0.39936	0.129614	9.49342	0.0020621	1.49087	1.15641	1.92206
Anxiety/worry - COVID-19 (onset of the pandemic)		0.334143	0.111768	8.93774	0.00279338	1.39674	1.12196	1.73882
Note: Statistically significant results (p < .05) are highlighted in bold.
