# Supplementary material for: Emotions, preventive measures, and risk perception in post-emergency COVID-19: a cross-sectional study in Italian university staff during the seasonal vaccination campaign
Source: BMC Public Health. 2026 Mar 14;26:1315. doi: 10.1186/s12889-026-26782-x (PMC13101245; doi:10.1186/s12889-026-26782-x)
Supplement: Supplementary file 5 — Supplementary Material 5: Table S4. [file 12889_2026_26782_MOESM5_ESM.xlsx]

## Sheet: Table S4
Table S4. Summary of the binary logistic regression analysis for variables predicting intention to take an antigen test in case of symptoms.
Predictor	B	S.E.	Wald χ²	p-value	OR	95% C.I.
						Lower	Upper
Sex	-0.898004	0.494006	3.30439	0.0690948	0.407382	0.154705	1.07276
Age group	0.0821147	0.192439	0.182077	0.669594	1.08558	0.744487	1.58295
Educational level	0.235065	0.166558	1.99179	0.158154	1.26499	0.912668	1.75332
Cohabitation context	-0.134347	0.267158	0.252882	0.615053	0.874287	0.517903	1.47591
Perceived health status	0.535643	0.389871	1.88759	0.169474	1.70855	0.795733	3.66848
COVID-19 severity (self)	0.181612	0.201884	0.809254	0.368341	1.19915	0.807289	1.78122
COVID-19 severity (family members)	0.359153	0.210056	2.92339	0.0873042	1.43212	0.948807	2.16162
Perceived severity of current COVID-19 spread	0.388311	0.382875	1.0286	0.310487	1.47449	0.696206	3.12281
Perceived likelihood of contracting COVID-19	0.224759	0.394751	0.324183	0.569105	1.25202	0.577563	2.71409
Number of preventive measures adopted	0.445793	0.138445	10.3684	0.00128192	1.56173	1.19059	2.04857
Number of vaccine doses received	0.80583	0.310208	6.74809	0.00938479	2.23855	1.21876	4.11166
Accessibility of instructions in case of infection	-0.353237	0.280825	1.58219	0.208445	0.702411	0.405091	1.21795
Trust in the Ministry of Health	0.223151	0.216636	1.06105	0.302975	1.25001	0.817546	1.91124
Trust/hope about taking the test	0.781399	0.20566	14.436	< 0.001	2.18453	1.45982	3.269
Anxiety/worry about taking the test	-0.452691	0.199802	5.13338	0.02347	0.635914	0.42986	0.940742
Anxiety/worry about contracting COVID-19 (current phase)	0.5381	0.221195	5.91803	0.0149867	1.71275	1.11023	2.64226
Anxiety/worry about contracting COVID-19 (onset of the pandemic)	-0.369573	0.177667	4.32701	0.038*	0.69103	0.487828	0.978874
Note: Statistically significant results (p < .05) are highlighted in bold. *After bootstrap analysis, the effect lost statistical significance (p = .09).
